# Supplementary material for: Validation of Potential Reference Genes for Real-Time qPCR Analysis in Pharaoh Ant, Monomorium pharaonis (Hymenoptera: Formicidae)
Source: Front Physiol. 2022 Feb 28;13:852357. doi: 10.3389/fphys.2022.852357 (PMC8919206; doi:10.3389/fphys.2022.852357)
Supplement: Supplementary file 1 [file Data_Sheet_1.zip]

Archive with 12 entries (11 files):
- data sheet 1/
- __MACOSX/._data sheet 1
- data sheet 1/Supplementary Table 2_ screened potential reference genes.xlsx
- __MACOSX/data sheet 1/._Supplementary Table 2_ screened potential reference genes.xlsx
- data sheet 1/Supplementary Table 3_rank potential reference genes according RNA-seq data.xlsx
- __MACOSX/data sheet 1/._Supplementary Table 3_rank potential reference genes according RNA-seq data.xlsx
- data sheet 1/Supplementary figure 2_standard curves.pdf
- __MACOSX/data sheet 1/._Supplementary figure 2_standard curves.pdf
- data sheet 1/Supplementary figure 1_melt peak.pdf
- __MACOSX/data sheet 1/._Supplementary figure 1_melt peak.pdf
- data sheet 1/Supplementary Table 1_expression level of potential reference genes in embryonic stages.xlsx
- __MACOSX/data sheet 1/._Supplementary Table 1_expression level of potential reference genes in embryonic stages.xlsx
