# Supplementary material for: Validation of Potential Reference Genes for Real-Time qPCR Analysis in Pharaoh Ant, Monomorium pharaonis (Hymenoptera: Formicidae)
Source: Front Physiol. 2022 Feb 28;13:852357. doi: 10.3389/fphys.2022.852357 (PMC8919206; doi:10.3389/fphys.2022.852357)
Supplement: Supplementary file 1 [file Data_Sheet_1.zip › data sheet 1/Supplementary Table 1_expression level of potential reference genes in embryonic stages.xlsx]

## Sheet: expression level
No.		stage 1	stage 2	stage 3	stage 4	stage 5	stage 6	stage 7	stage 8	stage 9	stage 10	stage 11	stage 12	stage 13	stage 14	stage 15	stage 16	blastp
1	gene2942	1136.39	1055.65	631.763	598.769	581.874	307.563	448.85	1067.35	1085.73	774.649	1679.08	1852.59	1616.04	1679.48	2036.79	2223.89	actin-5C%2C transcript variant X2
2	gene4923	21.3811	21.7994	24.2596	21.4992	20.1229	24.3901	20.5842	18.7833	24.2912	20.4049	30.3144	56.5208	61.2912	72.1826	60.5843	40.8222	actin%2C clone 403-like
3	gene8665	37.4246	49.4103	29.9099	31.7633	61.0312	23.1124	24.3164	69.2387	202.573	60.4026	37.842	12.7005	33.503	99.4559	214.64	193.075	actin%2C clone 205%2C transcript variant X1
4	gene9656	48.6751	61.7529	36.5758	34.9875	68.2009	23.9296	18.4394	59.6208	115.316	33.2937	19.8694	4.56475	10.8084	39.9806	67.2379	52.1306	actin%2C muscle-like
5	gene9658	0.146793	0.0945557	0.155081	0.128748	0.105069	6.37632	0.163972	1.45994	0.81735	41.9149	23.0299	5.27106	16.232	269.293	1665.78	3143.6	actin-5%2C muscle-specific
6	gene9659	0.241322	0.21988	0.317289	0.250295	0.239816	0.411913	0.159815	1.96083	1.15058	2.96107	1.42627	2.87025	3.36178	65.7585	1571.31	2701.45	actin%2C alpha skeletal muscle
7	gene11915	59.5077	60.0459	45.8126	44.778	53.2687	32.911	41.4343	68.5311	54.5051	38.4482	41.5845	49.4923	35.0082	29.7079	28.559	20.0555	actin-like protein 6B
8	gene12892	0	0.014609	0	0.0171659	0	0	0	0	0.0204239	0	0.0270368	0.0269369	0.0124682	0.144112	0.517331	1.22285	actin-like protein 6B%2C transcript variant X3
9	gene10107	1008.46	780.145	1140.49	717.412	1020.97	1024.6	851.652	1210.08	1011.6	8485.39	7869.85	5504.43	4636.44	3554.36	4104.21	2902.31	60S ribosomal protein L37
10	gene10339	385.565	299.422	331.753	273.354	387.879	337.139	310.983	487.259	329.59	1688.14	1468.33	894.804	703.99	669.209	763.344	800.097	40S ribosomal protein S7-like
11	gene10659	1262.42	778.582	1287.11	938.726	1204.5	937.128	233.297	407.032	637.214	4201.22	3795.97	3183.67	2718.88	2248.5	2743.59	2113.86	60S ribosomal protein L35
12	gene10778	336.664	314.867	326.048	341.357	431.653	365.336	406.904	322.665	485.351	252.814	239.185	197.089	179.293	119.085	124.982	115.878	39S ribosomal protein L35%2C mitochondrial
13	gene10794	318.738	226.433	307.311	221.618	419.789	289.108	267.053	504.158	658.849	1826.04	1760.05	1731.78	1671.66	1287	1613.27	1320.58	40S ribosomal protein S19a-like
14	gene10852	250.226	225.122	244.536	204.402	240.115	210.769	233.763	301.131	318.533	257.672	203.041	156.626	125.582	104.679	127.233	120.348	28S ribosomal protein S33%2C mitochondrial%2C transcript variant X2
15	gene10858	328.75	226.677	294.366	224.741	249.142	241.647	148.814	124.816	160.186	77.1997	90.2061	92.8884	105.202	87.7591	92.3544	65.5971	28S ribosomal protein S24%2C mitochondrial%2C transcript variant X2
16	gene11031	704.788	604.239	616.277	801.862	1001.89	824.732	1197.78	1410.32	1329.28	4466.77	4229.05	3400.82	2878.6	2702.36	2832.97	2472.84	60S ribosomal protein L18a
17	gene11329	221.471	160.234	185.75	128.413	156.845	159.223	135.375	153.22	118.285	153.517	156.907	141.136	131.54	112.812	117.892	89.4372	39S ribosomal protein L30%2C mitochondrial
18	gene11344	166.53	175.649	138.952	168.475	196.103	175.689	230.235	213.761	313.958	172.277	149.924	150.558	162.591	174.682	155.523	112.714	39S ribosomal protein L40%2C mitochondrial%2C transcript variant X2
19	gene11385	460.187	297.844	422.652	256.55	306.669	348.224	291.338	338.533	319.367	263.914	218.892	194.083	173.767	165.275	157.914	88.6793	39S ribosomal protein L14%2C mitochondrial%2C transcript variant X2
20	gene11386	238.455	187.671	230.743	156.763	172.101	179.162	149.02	222.757	117.317	119.472	129.188	105.741	85.3991	59.2355	65.6399	47.9385	28S ribosomal protein S28%2C mitochondrial
21	gene11433	198.597	173.722	204.567	163.148	171.372	159.755	135.066	134.191	134.177	57.6606	64.7371	64.2176	61.3139	63.7177	82.6625	64.5144	28S ribosomal protein S10%2C mitochondrial
22	gene11448	1729.15	1426.6	1729.11	2121.49	2018.78	1854.49	1787.07	1465.99	1848.22	4679.58	4250.74	3763.99	3317.65	2515.81	2750.98	2240.47	60S ribosomal protein L35a
23	gene1145	0	0	0	0	0	0	0	0	0	0	0	0	0	0	0	0	30S ribosomal protein S7%2C chloroplastic-like
24	gene1146	0	0	0	0	0	0	0	0	0	0	0	0	0	0	0	0	30S ribosomal protein S12%2C chloroplastic-like
25	gene11909	1587.42	1163.34	1620.98	1526.17	2000.7	2027.24	2197.15	2671.26	2184.07	6949.59	6590.65	5601.36	4800.48	4124.68	5011.45	4100.74	40S ribosomal protein S23
26	gene12060	626.007	436.508	613.936	379.176	582.575	619.958	465.474	843.139	590.149	6769.61	6028.53	5686.26	5536.37	5223.04	5574.98	4020.44	40S ribosomal protein S17
27	gene12071	172.082	121.293	166.988	124.232	160.683	149.753	67.1836	63.5549	99.9568	82.1182	71.8803	72.6759	72.2124	77.1159	81.6261	47.5663	28S ribosomal protein S18a%2C mitochondrial
28	gene12116	736.058	583.371	620.372	533.768	655.623	592.516	659.774	1037.69	925.835	7069.75	6990.19	6324.11	5687.2	5356.25	5569.12	4892.04	60S ribosomal protein L14
29	gene12122	550.422	557.71	499.56	581.432	724.782	675.455	568.532	516.779	835.612	2061.65	1927.99	1346.56	999.808	725.101	909.767	1012.83	40S ribosomal protein S7
30	gene12158	1259.44	1499.81	1096	1683.6	1771.74	2154.76	1639.78	817.125	2145.97	2224.12	2475.51	2081.15	1746.58	1248.84	1515.85	2016.12	60S ribosomal protein L4
31	gene12193	600.287	453.011	651.489	466.449	705.195	694.601	713.396	1149.51	873.746	4798.83	4880.18	3697.84	3146.22	2761.06	3456.77	2449.33	60S ribosomal protein L22-like
32	gene12209	99.0488	87.4719	80.5321	65.5031	87.0367	83.1656	70.0916	72.2911	106.129	81.5418	76.9303	76.784	72.7931	80.2733	86.4068	47.2684	39S ribosomal protein L46%2C mitochondrial
33	gene12296	889.762	755.706	747.228	822.497	950.608	863.094	866.387	1204.96	763.171	2314.9	2591.79	2068.32	1604.5	959.44	1205.9	1340.11	60S ribosomal protein L8%2C transcript variant X1
34	gene12316	338.26	257.204	331.731	268.816	335.041	265.966	179.737	148.896	244.897	82.0945	89.9616	77.1322	75.3125	93.5318	112.556	89.0008	39S ribosomal protein L55%2C mitochondrial
35	gene12343	793.003	712.501	680.383	645.448	762.017	583.128	764.737	1073.89	1067.95	2539.11	2406.4	1438.09	947.211	776.435	957.479	979.825	40S ribosomal protein S19-like
36	gene12351	68.1456	67.8944	56.6956	50.7848	52.5194	52.7243	42.302	46.6048	45.8197	40.6724	43.0971	43.2358	44.4561	35.4252	23.3891	16.6673	28S ribosomal protein S18b%2C mitochondrial
37	gene12443	856.656	541.103	767.426	558.441	742.568	747.288	637.173	822.4	573.558	2413.15	2503.71	2569.31	2000.56	1487.77	1772.29	1341.72	60S ribosomal protein L34-like
38	gene12501	955.703	709.367	1000.09	1050.82	1164.68	1167.73	1175.45	1114.39	1060.1	1605.59	1607.07	1240.57	782.399	562.066	663.354	562.791	60S ribosomal protein L11-like
39	gene12614	710.877	706.124	755.436	700.161	838.088	764.559	554.141	644.451	1026.65	3688.84	3986.49	3176.38	2743.61	1830.13	2293.39	2532.5	60S ribosomal protein L23
40	gene12740	195.31	192.464	195.686	162.92	172.906	174.484	163.801	192.283	172.099	97.6779	83.314	74.487	74.5674	77.5112	83.2269	54.3703	probable 28S ribosomal protein S25%2C mitochondrial
41	gene12791	1.83792	1.76459	2.67527	2.11959	2.79908	5.7066	1.79472	1.05136	5.49881	3.17027	4.34966	4.55386	2.63232	1.86271	3.09855	4.27166	39S ribosomal protein L3%2C mitochondrial
42	gene12797	994.373	690.108	782.46	776.975	1405.44	1077.11	1071.28	1446.7	1795.62	5102.08	5155.17	5072.84	5918.35	5065.42	5846.4	3459.61	40S ribosomal protein S25
43	gene12845	850.099	582.21	980.053	597.462	1057.47	1016.34	757.949	1095.98	1134.41	4266.55	4090.83	2859.54	1803.29	1336.62	1647.57	2025.52	40S ribosomal protein S20
44	gene12914	398.771	313.194	386.853	304.401	298.883	296.519	196.465	182.899	208.379	86.6727	89.4047	92.1676	70.5196	57.5796	71.9252	60.0581	39S ribosomal protein L47%2C mitochondrial
45	gene13040	102.487	70.3243	98.7502	66.8404	101.942	90.6927	77.2072	96.8186	94.6487	102.921	107.108	105.424	110.637	87.1372	90.3511	46.8613	39S ribosomal protein L27%2C mitochondrial%2C transcript variant X2
46	gene13069	478.126	334.992	466.469	302.014	439.245	432.484	326.75	672.817	383.181	3232.46	3268.47	2770.7	2205.84	1663.66	1951.29	1720.12	40S ribosomal protein S15Aa
47	gene13107	369.39	355.395	341.167	345.152	459.755	427.886	491.742	672.725	644.738	3620.68	3793.83	3226.19	2667.28	1793.97	2239.36	2036.52	40S ribosomal protein S8
48	gene13108	105.824	112.682	104.781	102.767	114.448	102.933	68.6116	62.7508	102.531	54.1589	64.9957	49.7659	43.714	30.7643	36.5872	25.9563	39S ribosomal protein L1%2C mitochondrial
49	gene13142	328.584	306.98	350.111	259.703	318.861	287.346	170.071	254.979	262.05	1498.24	1673.9	1114.72	787.08	656.729	669.289	640.404	60S ribosomal protein L12-like
50	gene13492	167.635	136.103	167.553	120.296	206.637	180.181	149.082	160.625	242.864	294.671	320.16	356.845	293.666	257.472	312.839	169.033	28S ribosomal protein S21%2C mitochondrial%2C transcript variant X1
51	gene148	421.94	343.918	455.384	321.216	406.864	359.213	231.846	380.32	368.397	2085.94	2375.71	2014.78	1645.57	1124.72	1399.72	1360.78	40S ribosomal protein S16
52	gene1496	57.1494	31.6443	38.3306	64.6502	80.2097	60.4361	49.6251	68.02	2109.57	32474.6	12451.8	2508.26	6426.88	22817.8	28847.5	1175.61	40S ribosomal protein S15
53	gene1513	602.867	569.316	475.514	548.989	632.666	470.11	143.766	152.671	443.776	2580.29	2557.35	1736.49	1148.53	870.612	1094.26	1006.06	40S ribosomal protein S10-like
54	gene1630	564.089	339.983	420.519	362.819	320.571	336.55	186.799	125.955	190.1	114.894	108.933	94.9955	68.6857	71.7859	82.0174	67.1426	28S ribosomal protein S18c%2C mitochondrial
55	gene1640	2793.75	2026.69	2593.51	2637.61	2792.32	2680.4	2161.27	1755.62	2189.83	3241.67	3562.89	2690.37	1743.27	1321.61	1633.04	1716.28	60S ribosomal protein L27a
56	gene1694	475.391	555.181	444.313	585.828	608.024	591.22	368.524	295.975	731.65	2332.62	2750.78	2313.29	2014.97	1433.99	1686.02	2000.4	60S ribosomal protein L23a
57	gene1703	256.056	200.905	256.206	163.382	185.315	202.269	102.42	137.525	132.684	126.864	99.2874	96.2096	85.8059	92.5938	83.2693	50.0454	39S ribosomal protein L54%2C mitochondrial
58	gene1845	0	0	0	0	0	0	0	0	0	0	0	0	0	0	0	0	50S ribosomal protein L11%2C chloroplastic-like
59	gene1908	1079.13	803.313	755.582	742.183	869.239	719.04	481.112	643.526	727.715	1172.08	1253.88	868.225	642.854	505.025	604.854	769.266	40S ribosomal protein SA
60	gene1918	178.239	148.579	174.003	125.901	122.973	123.317	84.1633	109.876	109.515	132.17	102.323	77.0405	59.8955	62.6641	68.1003	65.2644	39S ribosomal protein L16%2C mitochondrial
61	gene1949	106.311	134.191	105.245	129.707	133.491	143.87	121.569	100.284	201.727	129.626	156.548	300.495	332.513	227.885	198.633	162.049	39S ribosomal protein L9%2C mitochondrial
62	gene2021	693.243	563.723	688.052	548.917	730.618	687.891	790.655	1178.77	985.491	5083.44	5832.99	4549.51	3652.87	2621.84	3207.09	3825.54	60S ribosomal protein L19
63	gene2147	1401.03	947.294	1373.11	941.821	1192.28	1368.03	622.563	645.043	625.022	2226.24	2763.74	2182.26	1544.2	856.341	1161.06	2261.87	40S ribosomal protein S15
64	gene2270	163.249	125.158	148.186	89.9175	108.446	109.036	78.6357	104.603	108.621	71.2091	73.4213	78.7471	70.0909	60.2322	76.1021	65.3863	39S ribosomal protein L4%2C mitochondrial%2C transcript variant X1
65	gene2317	106.556	87.3791	106.71	80.8463	99.6029	84.6074	76.2287	130.779	90.877	140.697	126.064	103.168	89.3199	74.0383	72.2944	63.5426	28S ribosomal protein S7%2C mitochondrial-like
66	gene2433	970.526	787.146	1086.03	972.397	1391.84	1177.48	1302.83	1867.23	1389.52	4905.7	4410.61	3957.88	4339.62	3644.67	3899.29	2341.61	60S ribosomal protein L28
67	gene247	1019.96	856.615	860.417	893.491	1000.51	939.47	1117.01	1523.14	1159.12	6802.22	7952.84	5612.97	4107.15	2775.29	3521.56	5208.37	40S ribosomal protein S6
68	gene2642	0	0	0	0	0	0	0	0	0	0	0	0	0	0	0	0	50S ribosomal protein L20%2C organellar chromatophore-like
69	gene2643	0	0	0	0	0	0	0	0	0	0	0	0	0	0	0	0	50S ribosomal protein L35%2C chloroplastic-like
70	gene2663	0	0	0	0	0	0	0	0	0	0.0466199	0	0	0	0	0	0	50S ribosomal protein L15%2C chloroplastic-like
71	gene2664	0	0	0	0	0	0	0	0	0	0	0	0	0	0	0	0	30S ribosomal protein S5%2C chloroplastic-like
72	gene2665	0	0	0	0	0	0	0	0	0	0	0	0	0	0	0	0	50S ribosomal protein L18%2C cyanelle-like
73	gene2666	0	0	0	0	0	0	0	0	0	0	0	0	0	0	0	0	50S ribosomal protein L6%2C chloroplastic-like
74	gene2748	0	0	0	0	0	0	0	0	0	0	0	0	0	0	0	0	50S ribosomal protein L12%2C chloroplastic-like
75	gene3016	1610.08	1224.19	1245.49	1348.39	1655.87	1408.81	1217.61	1392.17	1358.23	2885.43	3105	2630.12	2068.55	1366.02	1629.9	1786.68	60S ribosomal protein L6%2C transcript variant X1
76	gene3045	528.708	496.79	561.852	555.136	676.089	702.669	798.52	1159.8	752.135	4439.96	5455.15	4510.84	3779.11	2583.28	2783.95	3329.28	40S ribosomal protein S9
77	gene3105	319.013	270.665	333.287	225.101	306.147	312.277	112.517	134.387	238.179	777.797	845.53	652.609	495.656	267.23	391.332	459.66	40S ribosomal protein S3-A-like
78	gene3141	89.2157	93.9969	90.7314	85.1357	94.0948	85.9168	75.0047	78.3994	92.8091	86.8984	104.712	118.052	108.647	80.3994	89.7026	93.5844	39S ribosomal protein L2%2C mitochondrial
79	gene3154	732.196	663.845	617.815	702.612	814.437	824.693	765.078	743.122	747.895	2136.42	2192.02	1577.52	1180.58	888	1109.21	1449.25	60S ribosomal protein L7a
80	gene3194	332.338	225.474	297.947	232.647	241.754	248.955	197.866	187.378	164.72	124.03	118.635	127.584	124.806	144.762	174.487	94.0229	ribosomal protein 63%2C mitochondrial%2C transcript variant X2
81	gene3272	1508.97	1211.75	1395.19	1379.38	1347.88	1057.94	436.651	360.039	905.233	1789.3	2110.48	1647.94	1145.2	906.255	1137.32	1481.39	60S ribosomal protein L18
82	gene3361	181.515	154.192	190.709	153.323	175.18	183.358	169.036	153.744	141.215	83.1064	68.3383	80.8654	66.8525	52.673	62.5007	50.7094	probable 39S ribosomal protein L24%2C mitochondrial%2C transcript variant X1
83	gene3481	1022.55	717.729	1058.84	996.34	1280.72	1126.66	1297.96	1966.63	1229.1	4288.16	3822.15	3533.39	3694.34	2259.53	2816.97	2208.09	40S ribosomal protein S14
84	gene3632	502.783	442.554	499.537	449.989	500.144	484.14	453.284	385.626	515.041	262.791	260.696	271.459	308.263	210.054	226.648	168.748	39S ribosomal protein L42%2C mitochondrial
85	gene3705	859.017	569.178	773.969	656.19	815.807	697.104	690.807	999.572	709.27	2899.87	2580.97	2123.65	1704.04	1297.74	1471.34	1472.91	60S ribosomal protein L26%2C transcript variant X1
86	gene3736	192.502	210.387	179.62	164.99	208.772	186.328	193.026	369.771	242.043	2133.51	2714.58	2220.56	1862.24	1120.36	1502.77	1661.3	60S ribosomal protein L3
87	gene385	535.686	562.791	400.869	373.112	588.03	875.772	624.2	649.01	1220.43	2017.63	2599.05	1604.29	1064.83	696.065	858.798	1321.6	40S ribosomal protein S2
88	gene3908	1939.66	1186.27	1476.05	1180.11	1654.45	1462.25	1265.77	1331.11	1366.33	3480.67	3518.43	3278.31	2620.87	2232.27	2574.46	2062.28	60S ribosomal protein L44
89	gene400	1.52926	0.693147	0.449261	0.505198	0.617198	0.473498	0.365381	0.519032	0.580215	8.29431	7.52212	8.76371	14.8623	16.4644	27.3159	17.0284	40S ribosomal protein S28-like
90	gene4071	137.483	154.988	142.513	143.777	145.621	150.997	97.5581	94.2352	154.024	84.1403	81.6273	65.8743	52.9599	47.2052	50.6949	49.446	39S ribosomal protein L15%2C mitochondrial
91	gene4144	156.438	164.369	166.781	144.293	156.618	130.213	134.923	151.276	152.077	119.089	110.964	93.1777	70.9205	62.6396	73.5731	61.9877	28S ribosomal protein S2%2C mitochondrial
92	gene4301	0	0	0	0	0	0	0	0	0	0	0	0	0	0	0	0	30S ribosomal protein S3%2C chloroplastic-like
93	gene4302	0	0	0	0	0	0	0	0	0	0	0	0	0	0	0	0	50S ribosomal protein L22%2C chloroplastic-like
94	gene4303	0	0	0	0	0	0	0	0	0	0	0	0	0	0	0	0	30S ribosomal protein S19%2C chloroplastic-like
95	gene4304	0	0	0	0	0	0	0	0	0	0	0	0	0	0	0	0	50S ribosomal protein L2%2C cyanelle-like
96	gene4322	0	0	0	0	0	0	0	0	0	0	0	0	0	0	0	0	50S ribosomal protein L9%2C chloroplastic-like
97	gene435	695.964	563.561	751.466	538.578	829.202	677.923	451.739	774.812	836.803	6722.21	6709.84	4718.32	4254.72	2849.81	3293.73	3118.87	40S ribosomal protein S26
98	gene4594	334.763	251.156	275.632	193.644	199.474	221.238	152.071	125.214	155.831	68.3492	70.4786	56.8786	44.3159	46.2501	51.1106	46.0783	40S ribosomal protein S12%2C mitochondrial-like%2C transcript variant X1
99	gene4656	97.947	94.971	95.2481	100.554	104.529	108.31	102.357	88.1001	120.268	114.622	116.296	146.925	163.467	176.345	166.432	110.458	39S ribosomal protein L10%2C mitochondrial%2C transcript variant X4
100	gene4750	927.484	621.633	462.328	351.677	483.99	491.23	278.393	357.274	574.144	862.901	1268.57	1163.25	913.793	581.201	729.152	876.957	40S ribosomal protein S2-like
101	gene477	1603.33	1101.02	1665.99	1222.16	1662.87	1656.71	1387.43	1902.01	1262.49	4920.81	4836.17	3719.01	2890.44	2162.21	2626.93	2632.23	40S ribosomal protein S13
102	gene4804	38.8382	42.4499	40.7943	32.6408	33.2314	32.8514	20.7223	29.0181	24.6764	29.3589	29.2775	32.5216	26.6273	31.475	27.5324	23.258	39S ribosomal protein L37%2C mitochondrial%2C transcript variant X3
103	gene5012	47.8567	49.8147	53.3663	40.4261	46.9571	39.392	42.0012	63.6012	38.6439	44.6947	43.5518	47.9847	62.3381	73.5635	64.0056	26.4795	28S ribosomal protein S9%2C mitochondrial
104	gene5025	785.16	784.502	891.658	861.12	1169.8	934.198	463.963	424.288	1160.33	1874	1996.36	1475.34	1176.01	985.708	1067.66	1187.24	60S ribosomal protein L10a
105	gene5264	1799.37	1448.15	1920.51	1808.26	1850.55	1852.08	848.32	651.406	1305.47	2489.43	2455.35	1902.89	1675.54	1076.93	1317.36	2100.74	60S ribosomal protein L15
106	gene5291	657.426	475.619	581.916	488.892	632.845	656.654	427.245	460.479	481.719	2146.93	2010.28	1820.56	1456.98	1126.85	1388.06	1187.1	60S ribosomal protein L9
107	gene5389	88.9533	87.57	79.0288	71.2028	81.1169	65.0248	63.0972	92.6842	58.9554	61.0116	67.4633	88.5522	99.9659	99.0671	77.0362	39.5791	probable 39S ribosomal protein L45%2C mitochondrial%2C transcript variant X2
108	gene5402	1589.31	1435.24	1567.01	1888.91	2194.88	1677.53	735.009	763.676	1599.73	3700.8	4261.75	3785.79	2992.49	1897.36	2165.13	2488.64	60S ribosomal protein L10
109	gene5409	162.264	170.293	162.349	163.848	186.708	181.923	161.398	151.295	214.871	80.2192	75.1695	79.6815	61.7174	51.3924	55.1016	35.5444	probable 28S ribosomal protein S26%2C mitochondrial%2C transcript variant X1
110	gene5432	1487.09	1193.03	1443.57	1428.64	1521.16	1472.85	2020.19	2565.54	1643.27	3919.82	3954.89	2922.42	2748.01	2409.91	2972.86	2965.98	40S ribosomal protein S28
111	gene5500	413.374	309.155	423.522	297.184	411.681	379.362	222.392	226.771	281.587	230.923	154.357	130.543	146.247	157.51	184.037	133.783	probable 28S ribosomal protein S16%2C mitochondrial
112	gene5554	208.794	152.282	221.949	159.503	207.729	196.518	129.929	133.622	199.237	137.325	135.158	153.588	166.505	168.684	175.085	103.44	28S ribosomal protein S23%2C mitochondrial%2C transcript variant X2
113	gene5679	286.501	235.964	301.714	250.752	419.554	362.608	272.935	413.738	502.472	1610.93	1427.09	1112.58	1073.08	889	1216.24	1064.2	60S ribosomal protein L11
114	gene5772	1663.34	1232.34	1564.2	1637.89	1944.35	1637.9	1956.21	2172.73	1768.3	4499.92	4789.45	4067.29	3478.02	2301.63	2464.07	2051.71	40S ribosomal protein S18
115	gene5788	656.157	491.236	671.241	523.038	802.664	681.22	719.184	1151.08	1002.9	3915.22	3741.34	2916.3	2937.99	2700.07	2994.09	2009.38	60S ribosomal protein L30
116	gene5804	141.532	136.943	171.428	121.029	122.023	122.511	66.1914	94.2305	81.5566	75.9346	66.6638	66.0674	63.8261	39.131	40.3017	61.2787	39S ribosomal protein L39%2C mitochondrial
117	gene5810	1403.1	857.765	1280.96	857.874	1149.47	1083.98	383.289	478.364	639.117	3002.42	2709.29	1859.71	1185.23	1060.44	1392.26	1753.02	60S ribosomal protein L32%2C transcript variant X1
118	gene59	404.45	278.68	464.104	242.468	416.116	379.779	332.637	651.139	410.234	2675.76	2456.05	1837.6	1465.6	1331.55	1343.82	955.203	40S ribosomal protein S21
119	gene5913	1065.33	799.188	1051.75	847.855	1088.68	973.202	1156.33	1605.52	1161.22	3132.88	2822.66	2111.57	1498.72	1370.02	1673.87	1763.9	40S ribosomal protein S12
120	gene5944	220.407	170.834	221.895	175.859	209.432	176.111	90.8925	79.8294	169.502	135.906	127.821	121.279	122.963	102.771	105.049	68.6613	39S ribosomal protein L17%2C mitochondrial
121	gene6020	97.4526	100.207	78.4217	72.8026	97.3847	107.925	69.7293	73.7191	128.7	57.145	65.9002	78.1792	81.3479	62.2542	65.2637	69.3096	28S ribosomal protein S22%2C mitochondrial
122	gene6148	397.225	286.597	331.808	258.255	269.901	269.042	226.376	260.349	181.242	188.571	186.021	154.117	147.642	145.285	134.987	99.0307	probable 28S ribosomal protein S6%2C mitochondrial
123	gene6152	62.7901	57.8822	68.2462	46.2086	58.3574	58.3291	56.4291	103.986	63.7833	207.107	124.686	115.019	120.24	110.797	119.797	83.9748	28S ribosomal protein S17%2C mitochondrial
124	gene6249	275.339	257.586	220.114	249.015	282.04	270.808	280.418	212.376	352.177	162.162	123.028	108.46	90.4567	90.4548	93.4876	72.1538	39S ribosomal protein L32%2C mitochondrial
125	gene6290	320.447	199.472	326.601	167.42	249.754	205.817	61.3268	64.3894	150.861	309.873	357.205	341.801	267.056	256.629	292.368	175.332	39S ribosomal protein L34%2C mitochondrial
126	gene6368	1806.15	1452.79	1775.99	1602.61	2185.33	2061.59	1203.18	960.651	2148.59	5436.74	5629.72	4773.15	3732.31	2459.03	2810.81	2950.17	60S ribosomal protein L36
127	gene6418	2163.02	1747.53	1984.29	2938.39	2905.15	2424.57	2810.26	2504.24	2197.76	1969.41	2247.32	1957.69	1821.14	1195.67	1388.2	1747.61	60S ribosomal protein L5
128	gene650	3764.55	2030.13	3621.61	2902.4	4371.64	3784.12	3583.84	5370.36	2704.53	7638.19	6217.26	4195.13	3701.29	3588.83	3970.97	2855.81	40S ribosomal protein S27
129	gene6678	57.3699	53.4478	39.9542	38.8742	43.2559	27.4953	29.5229	54.273	32.9665	30.6157	36.0928	39.266	40.7712	46.4913	37.6604	23.306	28S ribosomal protein S30%2C mitochondrial
130	gene6712	2156.56	1443.53	1552.26	1348.62	1753.05	1569.77	1464.2	1429.99	1727.49	2694.77	2616.42	2099.76	1454.49	1114.52	1228.92	2084.49	60S ribosomal protein L24
131	gene675	179.72	154.916	143.619	149.809	209.38	143.15	192.574	283.811	227.304	271.891	282.142	357.889	428.064	518.888	431.654	205.064	probable 39S ribosomal protein L49%2C mitochondrial%2C transcript variant X2
132	gene6882	324.653	318.11	294.675	274.217	327.329	287.283	166.031	122.419	461.108	233.983	209.144	156.148	119.331	110.321	151.222	189.404	39S ribosomal protein L50%2C mitochondrial
133	gene6924	246.996	209.033	198.635	191.752	208.614	233.512	158.79	117.582	200.478	95.8609	90.7201	103.288	83.3201	72.4578	60.7913	47.1707	39S ribosomal protein L28%2C mitochondrial%2C transcript variant X2
134	gene6947	80.2546	89.6106	80.0342	90.8162	99.4567	99.5712	70.9892	61.5369	118.632	92.396	91.5865	84.978	73.725	53.9945	55.6059	43.4411	28S ribosomal protein S35%2C mitochondrial
135	gene7103	574.762	486.473	509.305	435.121	565.7	591.955	450.057	600.258	523.639	2502.74	2467.21	2219.83	1896.22	1337.24	1636.01	1555.83	60S ribosomal protein L7%2C transcript variant X2
136	gene7248	587.882	603.749	540.432	687.143	802.429	656.901	912.742	1171.26	967.948	2120.18	2277.62	1693.88	1324.64	936.265	1292.49	1657.25	40S ribosomal protein S3a
137	gene7267	100.08	96.227	98.9856	84.9075	101.368	81.4659	43.8095	43.0138	64.8147	36.5172	47.1459	83.3485	108.083	119.67	147.387	73.454	39S ribosomal protein L18%2C mitochondrial
138	gene7306	212.783	150.281	185.8	134.691	146.765	130.328	113.244	130.312	92.5971	82.1706	96.2399	82.4523	68.2182	67.8156	72.7751	73.3667	39S ribosomal protein L41%2C mitochondrial
139	gene7378	77.6504	82.4443	69.4691	78.4637	80.7353	93.1398	92.5393	83.6952	100.598	69.6807	79.6459	99.7559	92.6032	82.3895	77.6533	77.9444	28S ribosomal protein S5%2C mitochondrial
140	gene7471	167.591	172.286	191.006	151.006	152.822	148.679	99.7728	103.309	132.49	51.162	54.6902	54.4065	54.2524	42.9254	44.7464	51.0035	39S ribosomal protein L19%2C mitochondrial
141	gene751	153.95	90.3395	123.369	68.7578	73.5117	85.0187	40.1373	39.2611	47.5411	31.9179	37.4983	38.391	29.5089	41.9894	32.4999	24.9316	39S ribosomal protein L33%2C mitochondrial
142	gene7547	1490.16	1341.17	1495.31	1432.36	1580.88	1282.4	1543.2	2131.76	1618.98	4049.3	3817.9	3224.8	2767.21	1781	2237.84	2223.8	60S ribosomal protein L13a
143	gene7552	1263.39	779.5	975.834	798.998	1183.22	946.583	897.172	1078.62	1478.86	6069.91	4682.8	3182.77	2461.86	2778.47	2620.86	1434.22	60S ribosomal protein L29-1
144	gene7583	76.0321	86.4936	67.5523	73.1111	79.5917	66.8458	74.6803	100.097	82.4932	53.2034	59.2002	59.4017	47.8332	39.3375	34.9385	37.9319	39S ribosomal protein L38%2C mitochondrial
145	gene7619	469.175	351.76	462.956	361.674	393.298	318.635	110.663	92.448	305.306	160.564	131.147	107.552	116.683	124.257	157.705	78.4464	28S ribosomal protein S14%2C mitochondrial
146	gene7638	128.957	108.442	100.949	95.1483	116.893	137.488	79.1425	65.3772	93.6084	68.5413	74.2012	76.9531	75.0794	75.1974	58.8175	41.2979	28S ribosomal protein S15%2C mitochondrial
147	gene7957	865.797	741.017	884.447	760.162	785.708	737.146	804.309	1148.55	611.945	2150.21	2038.31	1466.35	1090.92	849.94	1119.2	1261.32	40S ribosomal protein S4
148	gene8	311.399	200.495	241.761	151.249	147.833	168.774	127.106	122.758	116.333	135.856	114.775	121.864	130.443	165.03	156.541	69.6406	39S ribosomal protein L52%2C mitochondrial%2C transcript variant X2
149	gene8027	758.371	638.671	707.852	629.457	740.063	660.274	784.926	1205.84	939.708	3850.24	3522.75	2812.7	2065.85	1631.76	1846.53	1959.24	40S ribosomal protein S5
150	gene8061	221.133	189.21	236.53	184.618	235.171	217.472	146.156	105.991	275.974	337.756	322.797	300.069	285.296	168.983	179.934	200.756	28S ribosomal protein S36%2C mitochondrial%2C transcript variant X1
151	gene8130	2084.37	1282.4	1847.93	1172.78	1757.24	1440.79	1374.33	2107.38	1907.51	8155.73	7509.68	5743.09	5736.48	5616.25	5762.87	4185.9	60S ribosomal protein L38
152	gene8227	107.725	116.46	118.012	92.4452	97.5907	88.2506	66.9759	86.0221	92.6497	75.1067	60.1552	54.0174	60.6534	53.6599	60.6423	36.4692	39S ribosomal protein L22%2C mitochondrial%2C transcript variant X2
153	gene8417	277.706	347.629	313.075	341.631	467.236	388.039	460.519	729.216	888.105	3536.6	4245.54	3069.1	2510.24	1596.3	2076.95	2569.17	40S ribosomal protein S3-like
154	gene8455	1043.09	630.649	958.867	647.847	875.897	811.921	859.5	1205.41	693.949	2873.26	2583.32	1799.1	1346.45	934.579	1047.65	953.229	60S ribosomal protein L37a
155	gene8668	135.77	124.189	93.6148	94.1247	107.269	68.7044	82.3568	134.697	120.451	83.2654	78.6266	89.0069	92.0375	84.9754	74.818	54.1451	28S ribosomal protein S31%2C mitochondrial
156	gene8739	138.216	130.443	117.33	115.169	116.413	104.43	89.7278	98.2791	89.1894	48.0218	43.3467	47.1383	38.1405	33.741	28.8845	23.5455	39S ribosomal protein L44%2C mitochondrial
157	gene8796	1731.89	1079.12	1485.72	1270.55	1564.04	1491.47	1579.55	2003.81	1110.17	4549.99	4039.38	3475.96	2788	2138.53	2578.21	2249.04	60S ribosomal protein L31
158	gene8897	721.338	591.267	675.996	587.111	631.315	602.344	502.602	493.982	517.613	361.102	300.128	247.455	156.71	122.782	121.097	162.388	39S ribosomal protein L12%2C mitochondrial
159	gene9007	3328.13	1901.21	2686.19	1808.95	2249.41	2406.37	2618.41	4066.86	1941.84	7969.13	6547.77	5414.82	5490.3	8072.39	8112.76	4006.62	40S ribosomal protein S29
160	gene9107	345.406	257.429	299.288	255.649	294.141	254.983	225.619	231.982	255.889	168.523	141.637	116.783	99.5345	92.2617	107.939	83.4992	39S ribosomal protein L51%2C mitochondrial
161	gene9138	212.77	135.229	184.351	102.606	112.782	111.392	42.7122	63.4075	66.3459	59.6893	72.462	76.1725	59.9377	65.873	68.3996	49.3173	probable 39S ribosomal protein L23%2C mitochondrial
162	gene9161	2279.58	1613.99	1954.96	2157.66	2024.24	1977.9	2417.23	2731.83	1624.52	2766.67	2671.72	2509.54	2281.36	1532.86	1789.04	2054.8	60S ribosomal protein L17
163	gene9222	133.989	125.645	130.406	98.7881	107.32	99.7212	84.1035	113.375	109.454	218.163	240.079	250.444	199.624	196.415	161.328	98.1492	39S ribosomal protein L20%2C mitochondrial-like
164	gene9242	232.809	185.995	234.68	184.289	211.838	202.294	214.154	231.409	189.365	119.096	128.035	113.604	114.027	97.2368	97.4872	61.3107	39S ribosomal protein L43%2C mitochondrial
165	gene9289	1164.24	922.012	1097.87	1019.1	1256.46	1138.38	976.466	1172.19	1029.69	2362.98	2664.12	2123.18	1432.99	1074.68	1432.94	1622.84	60S ribosomal protein L13%2C transcript variant X1
166	gene9367	45.211	37.7572	41.5678	32.8193	44.2752	38.8599	27.1523	42.8342	41.6989	108.584	105.061	106.778	99.1333	83.8616	72.4324	43.4013	39S ribosomal protein L21%2C mitochondrial
167	gene9417	135.761	144.486	137.412	112.136	141.202	120.408	147.695	188.308	163.714	165.314	140.556	95.3973	94.6252	90.8865	92.1467	69.3441	39S ribosomal protein L53%2C mitochondrial
168	gene9593	1108.33	660.638	937.096	639.344	787.128	742.058	440.252	529.936	526.609	2076.57	1883.62	1647.69	1455.8	1299.14	1184.95	1483.77	40S ribosomal protein S24%2C transcript variant X1
169	gene9612	1640.99	981.137	1438.36	1323.3	1450.71	1364.49	986.982	1153.36	965.665	1723.49	1537.64	1073.76	816.151	773.119	1175.52	1345.17	40S ribosomal protein S11
170	gene9762	140.944	113.788	137.193	120.577	118.781	94.3331	95.7143	131.808	102.872	51.3674	63.3282	74.5586	79.0964	76.5208	70.5475	38.9889	28S ribosomal protein S29%2C mitochondrial
171	gene9839	132.731	115.498	122.694	106.592	138.947	109.101	110.733	140.905	160.428	178.789	167.921	129.176	106.237	65.6441	70.8449	51.1539	39S ribosomal protein L11%2C mitochondrial-like
172	gene9867	727.271	546.568	617.947	540.015	702.199	599.312	444.94	704.928	641.478	2663.89	2613.23	1903.08	1278.95	1086.46	1622.7	1636.41	60S ribosomal protein L21
173	gene996	1256.72	866.058	1096.78	814.945	882.892	933.398	943.495	1261.74	860.929	3665	3581.56	2324.79	1455.51	1450.17	1657.25	1663.16	60S ribosomal protein L27%2C transcript variant X1
174	gene10256	1.72301	2.22895	2.64411	2.23031	5.28285	8.76528	7.035	6.01134	17.0268	52.4282	57.512	70.8043	101.923	155.093	339.139	358.75	tubulin alpha-1 chain
175	gene11860	36.8284	67.9344	42.639	51.9799	79.8748	33.7032	44.2731	111.454	156.737	293.019	370.03	411.435	314.139	198.361	194.372	139.488	tubulin alpha-1 chain-like
176	gene12169	82.6796	74.6704	86.8577	75.4977	79.3517	72.6784	43.83	34.6858	52.9865	13.3677	8.50279	9.37089	18.7954	23.5808	20.4959	11.2797	tubulin epsilon chain-like%2C transcript variant X1
177	gene12679	0.00575275	0.0163038	0.0302953	0.0426581	0.0197109	0.022552	0.0491889	0.125206	0.226226	0.786258	0.135744	0.569163	0.321949	0.359134	0.576767	0.622192	tubulin beta chain-like
178	gene12680	1.66798	0.195802	0.0482143	0.141456	0.0772861	1.16396	0.04577	0.367726	0.205932	1.51692	5.31171	10.5767	27.0964	103.369	183.823	87.2015	tubulin beta chain-like
179	gene12681	1011.77	1400.13	939.043	1606.48	1929.57	1492.16	2532.34	1970.19	3105.23	3031.45	4229.21	5190.53	3968.67	2420.9	2548.44	2291.23	tubulin beta-1 chain
180	gene1863	154.748	147.489	160.48	140.539	145.239	133.357	72.2218	50.0601	111.217	15.6676	26.2295	29.3758	26.1661	24.2478	22.825	22.6741	tubulin delta chain-like
181	gene2213	0.429667	0.316377	0.207898	0.366764	0.328222	0.201279	0.242543	0.207817	0.380345	1.63884	3.7843	7.44163	9.92492	9.36718	10.1591	3.31975	tubulin alpha-1 chain-like
182	gene3443	1050.66	1293.93	980.519	1325.26	1864.79	937.956	1439.92	2524.33	3066.9	2586.8	3943.69	4825.61	2964.23	1886.69	2245.18	2839.99	tubulin alpha-1 chain-like
183	gene3637	0.276795	0.0121232	0.0690746	0	0.143406	0.0368099	0.0427071	0.0219664	0.460146	1.01356	0.161557	0.680061	0.56929	0.147979	0.314258	0	tubulin beta chain
184	gene6127	0	0.0387657	0.00646989	0	0	0.00777678	0.17808	0.134257	0.730591	0.0454104	0	0.35649	0.516203	0.172134	0.284394	0	tubulin alpha-4A chain-like
185	gene6746	1.41251	0.956054	1.20992	0.993039	1.16826	1.09635	0.738123	0.738727	1.16405	3.70313	6.48119	10.3428	12.6678	7.96247	6.72853	5.84932	tubulin alpha-2/alpha-4 chain-like%2C transcript variant X2
186	gene9748	33.2275	33.4132	27.1718	21.3783	20.0599	18.1907	17.9881	32.4384	14.013	28.0061	36.4578	55.5884	73.8875	108.728	67.6587	26.4763	tubulin gamma-2 chain-like%2C transcript variant X1
187	gene11171	940.827	940.01	872.842	1148.57	1179.79	1063.14	724.498	507.218	881.928	111.198	271.88	273.163	177.159	187.465	279.844	284.461	glyceraldehyde-3-phosphate dehydrogenase 2-like
188	gene11172	3.56628	3.07132	3.64471	2.49671	2.93818	2.83058	1.04489	1.35326	2.57557	0.855889	1.00513	1.29679	1.95795	3.15825	4.50028	1.33989	glyceraldehyde-3-phosphate dehydrogenase-like
189	gene674	84.2142	94.6026	71.7505	67.1427	80.1946	77.6917	86.8697	161.358	106.063	525.326	533.475	445.014	358.178	290.387	270.53	257.139	elongation factor 1-gamma
190	gene7451	1867.9	2028.38	1757.24	3000.31	2954.72	2517.77	3204.83	2578.21	2512.57	4006.48	4487.22	3805.84	3496.02	3249.95	2689.4	2105.98	elongation factor 1-alpha
191	gene7970	8.25746	11.9463	11.0133	10.8948	11.6202	9.62618	4.45843	1.56445	45.5386	1.10477	0.624726	0.2356	1.72109	10.1762	24.2965	52.4545	elongation factor 1-alpha%2C transcript variant X1
192	gene9364	866.935	759.428	765.508	890.652	960.337	745.008	900.223	1348.62	862.697	891.028	834.101	581.025	395.351	301.013	324.982	319.256	elongation factor 1-beta'
193	gene12255	231.64	181.22	216.622	151.571	156.667	168.305	82.641	70.8325	92.624	21.5824	20.922	20.4884	17.6045	19.6807	21.5188	18.4836	TATA-box-binding protein
194	gene6510	156.238	160.255	141.443	127.687	119.461	113.346	150.084	203.374	99.8307	52.2323	52.4152	52.5666	47.1912	36.6838	38.5314	32.6124	TATA-box-binding protein%2C transcript variant X2
195	gene10478	841.289	901.88	597.063	816.091	1930.93	1114.32	3581.24	4427.74	4168.78	3752.14	4840.88	4524.65	3366.32	2655.92	2842.16	2747.72	heat shock 70 kDa protein cognate 4-like
196	gene10764	591.473	760.104	716.419	980.499	1203.1	1268.55	1047.85	699.288	934.661	1412.29	1270.63	833.738	598.928	615.131	526.815	420.426	10 kDa heat shock protein%2C mitochondrial-like
197	gene10765	260.826	354.811	291.192	418.184	424.454	405.486	341.003	271.004	420.898	360.456	445.093	340.89	258.52	219.67	172.538	195.429	60 kDa heat shock protein%2C mitochondrial-like%2C transcript variant X1
198	gene11249	259.457	206.017	247.448	193.464	261.872	255.763	231.451	236.505	283.022	176.315	177.444	212.403	242.745	198.885	205.281	107.455	heat shock protein 67B2-like%2C transcript variant X3
199	gene11675	24.3943	26.3311	20.8901	19.1123	20.8478	19.7667	18.6693	26.9374	25.9249	36.394	33.0511	30.3318	24.6107	24.3746	23.0405	26.7513	heat shock protein 75 kDa%2C mitochondrial
200	gene12236	25.7319	25.2238	26.2358	23.5354	23.8299	27.1822	10.3328	9.98942	23.38	15.8645	16.5275	10.7987	8.14276	3.39861	6.04077	14.2543	heat shock 70 kDa protein cognate 4%2C transcript variant X2
201	gene1296	1252.4	1446.8	1107.82	1779.49	2181.88	2816.88	2950.16	1332.34	2801.06	2282.4	3031.86	2195.3	1353.09	1036.42	1102.13	1073	heat shock protein 83
202	gene3904	0.146961	0.248511	0	0	0.0406449	0.115342	0.0259913	0.0649793	0.461524	10.0127	5.96859	6.0033	3.57088	3.75907	2.28503	0.592754	heat shock 70 kDa protein-like
203	gene5243	406.504	552.316	451.612	607.88	582.449	448.05	373.525	324.44	564.076	223.724	335.078	252.65	183.865	148.61	171.991	264.433	heat shock 70 kDa protein cognate 3%2C transcript variant X1
204	gene6735	160.833	200.929	149.869	183.004	157.761	150.935	197.384	202.41	175.11	94.7365	86.8006	82.0031	73.1878	58.7927	50.1448	38.0126	heat shock 70 kDa protein 4%2C transcript variant X1
205	gene8559	41.7732	91.968	83.1913	100.554	101.644	80.8327	84.4678	133.753	138.146	166.268	170.908	133.224	93.1526	84.8634	73.8785	81.0495	heat shock 70 kDa protein cognate 5
